# Supplementary material for: Enzyme immunoassays (EIA) for serodiagnosis of human leptospirosis: specific IgG3/IgG1 isotyping may further inform diagnosis of acute disease
Source: PLoS Negl Trop Dis. 2022 Feb 23;16(2):e0010241. doi: 10.1371/journal.pntd.0010241 (PMC8901056; doi:10.1371/journal.pntd.0010241)
Supplement: S1 Data — (XLSX) [file pntd.0010241.s004.xlsx]

## Sheet: Fig 1
	WCS Ctrl	rFlaB	rFlgC	rFlgJ	rFliE	rLigA(7-13)	rLigB(1-6)	rLoa22	rLemA	rLipL32	rTolC
	0.684	0.227	0.257	0.53	0.75	0.11	0.146	0.24	0.135	0.064	0.067
	0.774	0.312	0.42	0.99	1.58	0.172	0.239	0.697	0.214	0.106	0.123
	0.51	0.296	0.34	1.31	1.75	0.216	0.229	0.453	0.332	0.147	0.157
	0.558	0.34	0.43	1.2	1.82	0.18	0.297	0.727	0.257	0.101	0.134
	0.423	0.276	0.32	0.56	0.82	0.13	0.3	0.252	0.144	0.056	0.071
	0.272	0.42	0.465	0.83	1.11	0.18	0.203	0.38	0.267	0.081	0.061
	0.665	0.226	0.27	1.78	2.28	0.263	0.252	0.497	0.383	0.132	0.269
	0.688	0.4	0.48	1.17	1.69	0.181	0.169	0.394	0.341	0.111	0.196
	0.95	0.247	0.272	0.55	0.85	0.119	0.192	0.703	0.128	0.081	0.119
	0.352	0.074	0.101	1.36	1.77	0.138	0.203	0.418	0.358	0.098	0.131
	0.719	0.33	0.38	1.05	1.6	0.158	0.476	0.414	0.22	0.076	0.068
	0.648	0.28	0.346	0.847	0.98	0.193	0.304	0.406	0.221	0.116	0.104

## Sheet: Fig 2
rLigA (7-13)						rLigB (1-6)						rLipL32
Healthy	AO (LDA/HBO)	AO (HLA)	PT (AZ)	PT (LIS)		Healthy	AO (LDA/HBO)	AO (HLA)	PT (AZ)	PT (LIS)		Healthy	AO (LDA/HBO)	AO (HLA)	PT (AZ)	PT (LIS)
0.1805	1.407	0.875	1.045	1.091		0.141	0.4965	1.0095	1.6065	1.5095		0.317	1.024	1.02	0.605	0.8025
0.437	1.3085	0.82	0.434	0.981		0.3535	0.614	0.8385	0.3845	1.3165		0.326	0.949	0.9255	0.205	1.2385
0.557	0.8695	0.9625	0.35	0.491		0.46	0.787	0.558	0.463	0.575		0.374	0.642	0.7055	0.2335	0.763
0.5265	0.9135	0.731	0.298	0.779		0.3245	0.5695	0.3525	1.3705	1.016		0.3385	0.456	0.6135	0.1915	0.909
0.213	1.21	0.796	0.526	1.002		0.1295	0.7995	0.6305	0.844	1.355		0.15	0.5985	0.8245	0.5145	0.807
0.3305	1.5275	0.5285	0.701	0.408		0.2515	0.298	0.726	0.8605	0.345		0.2655	0.6775	0.9705	0.4855	0.5755
0.643	0.8625	0.458	0.762	0.945		0.5755	0.2725	0.33	0.757	1.4885		0.4915	1.077	0.5315	0.6075	1.142
0.52	0.8865	0.41	0.834	0.658		0.421	0.3025	0.2695	0.972	0.6535		0.4145	0.359	0.426	0.51	0.691
0.209	1.216	0.648	0.65	0.36		0.1525	0.536	0.5655	0.9955	0.4525		0.1665	0.452	0.828	0.575	0.9215
0.519	0.6345	0.471	1.321	0.61		0.308	0.293	0.2835	1.5365	0.596		0.312	0.411	0.3745	0.774	0.763
0.532	0.6525	0.321	0.475	0.294		0.431	0.1355	0.414	0.9065	0.2755		0.334	0.703	0.4955	0.3725	0.314
0.424	0.9175	0.68	0.628	0.608		0.6545	0.573	0.543	0.671	0.6535		0.3055	0.479	0.586	0.3085	0.813
0.3285	0.915	0.542	0.779	0.696		0.279	0.431	0.584	1.31	1.089		0.2255	0.6025	0.5995	0.5265	0.522
0.3855	0.956	1.0175	0.627	0.704		0.216	0.7485	0.342	0.92	0.7455		0.274	0.19	0.6495	0.2695	0.859
0.328	1.1075	0.3675	0.65	0.463		0.3215	0.175	0.891	0.9745	0.541		0.231	0.641	0.6605	0.563	0.6125
0.251	0.8275	0.553	0.629	0.396		0.329	0.351	0.49	1.093	0.5285		0.225	0.454	0.6485	0.5945	0.3215
0.2795	1.1375	0.4985	0.612	0.362		0.1885	0.432	0.5165	0.8025	0.3075		0.205	0.518	0.745	0.479	0.4915
0.3825	0.8655	0.486	0.815	0.481		0.1375	0.349	0.2745	0.5305	0.784		0.2735	0.8205	0.512	0.2965	0.7215
0.4965	1.117	0.5595	0.172	0.36		0.3295	0.3995	0.639	0.1685	0.4085		0.321	0.3315	0.787	0.1505	0.4555
0.336	0.5135	0.5395	1.146	0.338		0.352	0.367	0.222	1.563	0.468		0.2435	0.49	0.2355	0.4245	0.5965
0.4305	0.4795	0.5535	0.506	0.868		0.209	0.3435	0.3155	0.8645	1.5185		0.339	0.675	0.244	0.3465	0.8445
0.4025	0.5865	0.6015	0.852	0.895		0.386	0.4805	0.214	0.941	1.18		0.26	0.49	0.3035	0.5155	0.875
0.3885	1.2825	0.3495	0.907	0.875		0.184	0.1795	0.804	0.7065	1.164		0.2815	0.522	0.978	0.4095	0.824
0.459	0.7505	1.35	0.473	0.831		0.251	1.1225	0.3385	0.7885	0.8275		0.355	0.513	0.3645	0.372	0.9125
0.2685	0.881	0.6075	0.426	0.642		0.314	0.2685	0.62	0.5485	1.549		0.185	0.3575	0.5835	0.294	0.872
0.4935	0.588	1.007	0.833	0.797		0.175	0.883	0.285	0.751	1.1925		0.289	0.691	0.332	0.2515	0.754
0.3275	0.5665	0.445	0.29	0.496		0.2845	0.2015	0.333	0.409	0.776		0.236	0.598	0.4025	0.1925	0.6715
0.372	0.5865	0.566	1.187	0.857		0.2025	0.359	0.4135	1.5525	0.8885		0.34	0.588	0.5295	0.658	1.1075
0.193	1.0065	0.5395	0.212	0.683		0.3715	0.401	0.568	0.3345	0.939		0.215	0.618	0.7215	0.309	0.8465
0.293	0.864	0.735	0.661	0.491		0.1925	0.5115	0.347	0.8345	1.011		0.27	0.5765	0.4415	0.3245	0.561
0.128	0.6485	0.618	0.907	0.407		0.2925	0.477	0.37	1.6685	0.6835		0.2365	0.2415	0.418	0.508	0.604
0.251	1.0585	0.7185	0.258	0.56		0.128	0.3685	0.5435	0.5325	0.585		0.2	0.2525	0.8265	0.296	0.9895
0.06	0.8125	0.6645	0.283	0.234		0.2505	0.4575	0.6505	0.551	0.193		0.1475	0.6075	0.5785	0.315	0.345
	0.871	0.4625	0.221	0.393		0.06	0.296	0.435	0.337	0.351		0.3045	0.4335	0.58	0.187	0.5595
	1.1275	0.2575	1.022	0.773			0.17	0.496	1.1175	0.881			0.59	0.8055	0.717	0.729
	1.497	0.3	0.464	0.292			0.1955	0.6185	0.738	0.331			0.425	0.954	0.3265	0.581
	1.092	0.4075	0.176	1.312			0.2155	0.4465	0.224	1.409			0.5655	0.7435	0.13	0.946
	1.19	0.566	0.949	0.342			0.4545	0.802	1.4065	0.3745			0.2535	0.886	0.3555	0.4195
	0.9135	0.567	0.585	0.873			0.349	0.3845	0.874	1.126			0.3735	0.6625	0.7745	0.9645
	0.6225	0.3745	0.69	0.95			0.2565	0.212	0.832	1.3335			0.4065	0.383	0.4055	0.834
	0.87	0.3765	0.364	0.643			0.171	0.3585	0.431	1.006			0.4885	0.52	0.2475	0.8205
	0.944	0.457	1.585	0.356			0.372	0.5525	1.8	0.534			0.4415	0.6315	0.481	0.5435
	0.9635	0.3625	0.537	0.688			0.3005	0.488	0.6855	1.763			0.7235	0.733	0.448	0.866
	0.8105	0.74245		0.858			0.7205	0.726		0.3285			0.724	0.4375		0.3745
	1.2065	0.6795		0.338			0.5045	1.13		0.4825			0.3445	1.1745		0.5015
	0.444	0.6185		0.3535			0.62	0.407		1.251			0.518	0.28		0.6615
	0.352	0.4115		0.959			0.2945	0.182		0.7095			0.297	0.185		0.1785
	0.388	0.5015		0.4235			0.5395	0.6105		0.466			0.4265	0.386		0.226
	0.444	0.319		0.296			0.296	0.337		1.104			0.176	0.3065		0.738
	0.74			1.1325				0.7945		1.106				0.6315		0.584
				1.804						2.3005						1.0005
				0.278						0.33						0.7985
				0.5825						0.6985						0.441
				0.925						0.9955						0.9485
				0.7465						1.615						0.673
				1.184						1.1595						0.6855
				0.7415						0.739						0.806
				1.13						1.2395						0.875
				0.6915						0.7885						0.8355
				0.7215						0.6095						0.598
				1.72						1.8305						1.0775
				1.0545						0.905						0.744
				0.354						0.317						0.2365
				1.834						1.962						0.544
				1.799						2.044						0.6535
				1.503						1.7155						0.9305
				0.51						0.3995						0.431
				0.816						0.6665						0.326
				0.5715						0.55						0.393
				1.3545						1.5						0.6205
				0.725						0.9685						0.4885
				1.611						1.9145						1.2775
				1.211						1.6415						0.513
				0.4815						0.588						0.4185
				0.618						0.7345						0.623
				1.7495						2.0285						0.4535
				0.364						0.543						0.805
				0.616						0.786						1.0755
				1.237						1.0955						0.6785
				0.6845						0.724						0.8885
				0.731						1.073						0.725
				0.3085						0.381						0.312
				1.0455						0.9475						0.768
				0.546						0.4905						0.8325
				0.57						0.7365						0.5005
				0.666						0.838						0.748
				0.7715						0.8815						0.738
				0.4395						0.5285						0.6565
				1.287						1.381						0.743
				1.285						2.1185						0.8235
				1.5525						2.032						1.278
				0.7665						0.83						0.8595
				0.5705						0.6165						0.618
				0.323						1.3885						0.298
				1.3395						0.926						0.489
				0.578						0.7785						0.452
				0.6585						0.386						0.272
				0.27						0.7185						0.265
				0.5115						1.0775						0.4885
				0.6285						0.256						0.698

## Sheet: Fig 3
rLigA+LigB+LipL32
Healthy	AO (LDA/HBO)	AO (HLA)	PT (AZ)	PT (LIS)
0.1805	1.407	1.0095	1.045	1.091
0.437	1.3085	0.8385	0.434	0.981
0.557	0.8695	0.9625	0.35	0.763
0.5265	0.9135	0.731	1.3705	0.779
0.213	1.21	0.6305	0.844	1.002
0.3305	1.5275	0.726	0.701	0.5755
0.643	0.8625	0.5315	0.762	0.945
0.52	0.8865	0.426	0.834	0.658
0.209	1.216	0.828	0.65	0.9215
0.519	0.6345	0.3745	1.321	0.61
0.532	0.6525	0.4955	0.9065	0.314
0.424	0.9175	0.68	0.671	0.608
0.3285	0.915	0.584	0.779	0.696
0.3855	0.956	1.0175	0.92	0.704
0.328	1.1075	0.891	0.65	0.6125
0.251	0.8275	0.6485	1.093	0.3215
0.2795	1.1375	0.745	0.8025	0.4915
0.3825	0.8655	0.512	0.815	0.784
0.4965	1.117	0.639	0.172	0.4555
0.336	0.49	0.2355	1.146	0.5965
0.4305	0.675	0.244	0.8645	0.868
0.4025	0.5865	0.6015	0.852	0.895
0.3885	1.2825	0.804	0.907	0.875
0.459	0.7505	1.35	0.7885	0.831
0.2685	0.881	0.62	0.5485	0.642
0.4935	0.588	1.007	0.833	0.797
0.3275	0.5665	0.4025	0.29	0.776
0.372	0.5865	0.566	1.187	0.857
0.193	1.0065	0.7215	0.212	0.683
0.293	0.864	0.735	0.661	1.011
0.128	0.6485	0.618	0.907	0.6835
0.251	1.0585	0.7185	0.258	0.56
0.06	0.8125	0.6505	0.551	0.345
	0.871	0.58	0.221	0.5595
	1.1275	0.8055	1.022	0.773
	1.497	0.6185	0.738	0.581
	1.092	0.7435	0.176	1.312
	1.19	0.802	0.949	0.4195
	0.9135	0.6625	0.874	0.873
	0.6225	0.383	0.69	0.95
	0.87	0.52	0.364	0.643
	0.944	0.6315	1.585	0.5435
	0.9635	0.733	0.6855	0.688
	0.8105	0.726		0.858
	1.2065	1.13		0.5015
	0.62	0.6185		1.251
	0.352	0.185		0.959
	0.5395	0.6105		0.226
	0.444	0.3065		1.104
	0.74	0.7945		1.1325
				1.804
				0.7985
				0.5825
				0.925
				0.7465
				1.184
				0.7415
				1.13
				0.6915
				0.7215
				1.72
				1.0545
				0.2365
				1.834
				1.799
				1.503
				0.431
				0.816
				0.5715
				1.3545
				0.725
				1.611
				1.211
				0.588
				0.618
				1.7495
				0.805
				0.616
				1.237
				0.6845
				0.731
				0.312
				1.0455
				0.8325
				0.57
				0.666
				0.7715
				0.6565
				1.287
				1.285
				1.5525
				0.7665
				0.5705
				1.3885
				1.3395
				0.578
				0.6585
				0.7185
				1.0775
				0.6285

## Sheet: Fig4
LIC						LBA						LKM						LBP
Healthy	AO (LDA/HBO)	AO (HLA)	PT (AZ)	PT (LIS)		Healthy	AO (LDA/HBO)	AO (HLA)	PT (AZ)	PT (LIS)		Healthy	AO (LDA/HBO)	AO (HLA)	PT (AZ)	PT (LIS)		Healthy	AO (LDA/HBO)	AO (HLA)	PT (AZ)	PT (LIS)
0.0975	0.5535	0.47	0.7435	0.767		0.0835	0.4965	0.602	1.149	0.754		0.0995	0.693	0.407	0.5075	0.6225		0.06	0.459	0.2645	0.3805	0.4695
0.2445	0.3875	0.831	0.3205	0.2445		0.2895	0.4955	0.627	0.469	0.908		0.3045	0.415	0.548	0.2235	0.699		0.217	0.293	0.345	0.1575	0.499
0.2675	0.393	0.761	0.277	0.5455		0.219	0.437	0.555	0.288	0.768		0.3365	0.343	0.4555	0.1985	0.4835		0.2165	0.263	0.3065	0.1485	0.3865
0.2545	0.1885	0.6645	0.3715	0.7515		0.2625	0.3355	0.5125	0.5715	0.862		0.287	0.2305	0.545	0.326	0.704		0.2005	0.167	0.3195	0.2385	0.464
0.1535	0.349	1.283	0.4475	0.6705		0.1685	0.463	0.607	0.5015	0.725		0.2665	0.375	0.988	0.267	0.57		0.193	0.2555	0.5685	0.175	0.4975
0.172	0.4095	0.627	0.645	0.279		0.208	0.326	0.5115	0.4435	0.484		0.194	0.4125	0.593	0.4485	0.2785		0.1355	0.233	0.377	0.2695	0.1285
0.167	0.1905	0.5765	0.808	0.5625		0.2665	0.2645	0.5505	0.532	0.345		0.325	0.293	0.434	0.5375	0.5665		0.2215	0.1935	0.265	0.3655	0.467
0.247	0.1955	0.4455	0.355	0.4265		0.233	0.408	0.4455	0.296	0.32		0.2515	0.268	0.511	0.2625	0.3865		0.168	0.168	0.256	0.183	0.244
0.2255	0.2995	0.429	0.639	0.6745		0.24	0.406	0.324	0.4905	0.948		0.26	0.377	0.3625	0.46	0.546		0.1865	0.2415	0.1955	0.3035	0.3255
0.089	0.199	0.6015	0.5825	0.5745		0.2395	0.492	0.2765	0.376	0.194		0.152	0.3365	0.371	0.483	0.4515		0.1045	0.211	0.179	0.272	0.2865
0.219	0.2465	0.2125	0.2395	0.3115		0.1965	0.358	0.199	0.4025	0.245		0.22	0.253	0.2155	0.422	0.262		0.171	0.1555	0.1185	0.3945	0.171
0.1395	0.3035	0.5245	0.434	0.555		0.219	0.3975	0.402	0.278	0.42		0.172	0.49	0.4135	0.203	0.4815		0.145	0.3145	0.2525	0.1215	0.319
0.2315	0.5115	0.5355	0.734	0.706		0.391	0.322	0.4685	0.3405	0.673		0.2545	0.6655	0.459	0.313	0.5355		0.161	0.4035	0.236	0.1915	0.327
0.1225	0.262	0.7665	0.681	0.369		0.16	0.2715	0.631	0.436	1.062		0.2095	0.2965	0.55	0.4815	0.346		0.163	0.1845	0.373	0.28	0.224
0.107	0.2665	0.323	0.489	0.4435		0.155	0.4145	0.3185	0.303	0.988		0.1335	0.352	0.284	0.4745	0.3965		0.09	0.203	0.1355	0.2965	0.2365
0.155	0.305	0.445	0.637	0.696		0.289	0.5455	0.461	0.318	0.445		0.2205	0.344	0.444	0.284	0.275		0.1225	0.211	0.2495	0.199	0.1525
0.131	0.2745	0.4655	0.6575	0.462		0.158	0.1715	0.425	0.374	0.574		0.163	0.4365	0.4035	0.4155	0.3925		0.097	0.266	0.2125	0.2795	0.272
0.088	0.1805	0.4055	0.3015	0.408		0.1275	0.5455	0.322	0.5875	0.885		0.0715	0.224	0.315	0.5105	0.327		0.044	0.139	0.187	0.331	0.217
0.066	0.3205	0.483	0.382	0.2285		0.168	0.396	0.3865	0.282	0.472		0.424	0.599	0.407	0.648	0.1815		0.301	0.3645	0.2445	0.4555	0.121
0.1575	0.2755	0.439	0.415	0.3995		0.307	0.3715	0.5545	0.317	0.735		0.2245	0.2735	0.38	0.1545	0.282		0.1335	0.171	0.2265	0.1395	0.1825
0.1615	0.054	0.4845	0.3565	0.659		0.176	0.292	0.653	0.462	0.28		0.181	0.0575	0.4805	0.288	0.4835		0.105	0.0345	0.315	0.1705	0.3065
0.1325	0.1045	0.756	0.684	0.5595		0.187	0.49	0.52	0.4185	0.592		0.1625	0.178	0.4875	0.3695	0.5265		0.125	0.119	0.42	0.0235	0.3345
0.2155	0.4805	0.2895	0.6745	0.541		0.206	0.2305	0.3995	0.268	0.249		0.2795	0.608	0.241	0.3255	0.559		0.2245	0.3645	0.1045	0.2005	0.325
0.1885	0.155	1.0215	0.6095	0.5825		0.2145	0.2205	0.633	0.301	0.945		0.2065	0.2045	0.6285	0.479	0.4995		0.13	0.1255	0.3095	0.29	0.312
0.1435	0.254	0.346	0.742	0.5055		0.199	0.2995	0.336	0.393	0.613		0.174	0.622	0.258	0.406	0.3865		0.1075	0.405	0.129	0.2475	0.296
0.099	0.1345	0.7455	0.66	0.59		0.183	0.272	0.505	0.434	0.354		0.1615	0.2215	0.344	0.359	0.5105		0.1	0.1215	0.268	0.2295	0.354
0.1205	0.2635	0.304	0.655	0.8255		0.2445	0.349	0.3375	0.5515	0.385		0.2075	0.2485	0.483	0.4865	0.552		0.1515	0.1765	0.1725	0.3145	0.3995
0.178	0.2395	0.519	0.3295	0.795		0.1385	0.339	0.5035	0.404	1.157		0.213	0.277	0.503	0.3895	0.6595		0.1575	0.165	0.0845	0.2375	0.435
0.21	0.3615	0.373	0.4915	1.0045		0.235	0.1595	0.4015	0.6955	0.509		0.2335	0.3585	0.2585	0.329	0.404		0.1655	0.22	0.1255	0.273	0.2475
0.238	0.1815	0.7775	0.6855	0.64		0.1985	0.3215	0.5405	0.6945	0.915		0.227	0.2115	0.254	0.3425	0.4055		0.173	0.1455	0.1845	0.338	0.199
0.1485	0.1615	0.5015	0.259	0.7035		0.1415	0.36	0.418	0.3005	1.01		0.1705	0.152	0.394	0.5775	0.211		0.119	0.097	0.1465	0.14	0.117
0.084	0.257	0.3395	0.2695	0.6045		0.1985	0.2555	0.2885	0.726	0.303		0.119	0.321	0.504	0.351	0.5975		0.0925	0.205	0.1835	0.224	0.392
0.142	0.552	0.5795	0.5295	0.246		0.2435	0.281	0.4695	0.2535	0.618		0.1835	0.405	0.3	0.387	0.247		0.1225	0.2525	0.1325	0.2465	0.1735
0.1105	0.147	0.38	0.81	0.292		0.1445	0.2615	0.356	0.271	0.892		0.237	0.276	0.4555	0.21	0.202		0.119	0.1685	0.1795	0.124	0.1665
0.143	0.3035	0.29	0.4595	1.2505		0.153	0.2345	0.337	0.256	0.549		0.1805	0.22	0.3175	0.2355	0.78		0.1245	0.197	0.164	0.1315	0.165
0.186	0.196	0.419	0.6595	0.4125		0.2055	0.5225	0.392	0.6525	1.065		0.2065	0.5145	0.2135	0.354	0.807		0.0854	0.2205	0.3615	0.231	0.248
0.143	0.195	0.3115	0.752	1.2955		0.227	0.276	0.3155	0.437	0.408		0.2145	0.29	0.648	0.6205	0.353		0.1935	0.131	0.3835	0.3605	0.5205
0.152	0.5035	0.932	0.5805	0.3805		0.2685	0.198	0.688	0.394	0.991		0.2775	0.2	0.627	0.3375	1.3		0.15	0.297	0.2245	0.199	0.215
0.216	0.2155	0.605	0.791	0.4525		0.192	0.2865	0.427	0.391	0.568		0.134	0.3015	0.5595	0.49	0.597		0.09	0.1635	0.158	0.337	0.3575
0.0895	0.161	0.511	0.3855	0.5275		0.2985	0.4825	0.3655	0.5125	0.565		0.163	0.681	0.3395	0.613	0.4755		0.226	0.1245	0.1815	0.4895	0.4035
0.111	0.1915	0.504	0.421	0.433		0.22	0.4895	0.318	0.4115			0.293	0.3205	0.2405	0.671	0.3485		0.0935	0.17	0.2195	0.485	0.233
0.169	0.524	0.2975	0.532	0.304		0.1265	0.6445	0.466	0.944			0.1485	0.3405	0.3225	0.715	0.2515		0.1765	0.395	0.3085	0.282	0.173
0.098	0.3295	0.396	0.624	0.538		0.176	0.628	0.3195				0.2285	0.352	0.362	0.4295	0.4175		0.1055	0.2365	0.136	0.3015	0.3265

## Sheet: Fig5
Extracts combined
Healthy	AO (LDA/HBO)	AO (HLA)	PT (AZ)	PT (LIS)
0.0975	0.5535	0.47	0.7435	0.767
0.2445	0.3875	0.831	0.3205	0.908
0.2675	0.393	0.761	0.277	0.5455
0.2545	0.3355	0.6645	0.3715	0.7515
0.1535	0.349	1.283	0.4475	0.6705
0.172	0.4095	0.627	0.645	0.279
0.167		0.5765	0.808	0.5625
0.247	0.408	0.4455	0.355	0.4265
0.2255	0.2995	0.429	0.639	0.6745
0.089	0.492	0.6015	0.5825	0.5745
0.219	0.358		0.422	0.3115
0.1395	0.3035	0.5245	0.434	0.555
0.2315	0.5115	0.5355	0.734	0.706
0.1225	0.262	0.7665	0.681	0.369
0.107	0.2665	0.323	0.489	0.4435
0.155	0.305	0.445	0.637	0.696
0.131	0.2745	0.4655	0.6575	0.462
0.088	0.5455	0.4055	0.3015	0.408
0.066	0.3205	0.483	0.382	0.472
0.1575	0.2755	0.439	0.415	0.3995
0.1615		0.4845	0.3565	0.659
0.1325	0.49	0.756	0.684	0.5595
0.2155	0.4805	0.2895	0.6745	0.541
0.1885		1.0215	0.6095	0.5825
0.1435	0.622	0.346	0.742	0.5055
0.099		0.7455	0.66	0.59
0.1205	0.2635	0.304	0.655	0.8255
0.178	0.339	0.519	0.3295	0.795
0.21	0.3615	0.373	0.4915	1.0045
0.238	0.3215	0.7775	0.6855	0.64
0.1485	0.36	0.5015	0.259	0.7035
0.084	0.257	0.3395	0.2695	0.6045
0.142	0.552	0.5795	0.5295	0.618
0.1105		0.38	0.81	0.292
0.143	0.3035	0.29	0.4595	1.2505
0.186	0.5225	0.419	0.6595	0.4125
0.143		0.3115	0.752	1.2955
0.152	0.5035	0.932	0.5805	0.3805
0.216		0.605	0.791	0.4525
0.0895	0.681	0.511	0.3855	0.5275
0.111	0.4895	0.504	0.421	0.433
0.169	0.524	0.2975	0.532	0.304
0.098	0.3295	0.396	0.624	0.538

## Sheet: Fig6
IgM			IgD			IgG3			IgG1			IgA			IgG2			IgG4
PT-AZ	AO-HLA		PT-AZ	AO-HLA		PT-AZ	AO-HLA		PT-AZ	AO-HLA		PT-AZ	AO-HLA		PT-AZ	AO-HLA		PT-AZ	AO-HLA
3.33422	3.32444		0.1735	0.4796		0.38285	0.002008		0.684	0.189167		1.58891	2.64395		0.10642	0.0453		0.1649	0.04376
1.38542	3.07759		0.1908	0.2388		0.47295	0.052908		0.3491	0.206317		0.46146	2.10265		0.03092	0.01045		0.05095	0.02226
2.85168	2.87859		0.22485	0.22885		0.01745	0.107558		0.24405	0.387367		1.19586	3.15965		0.01487	0.5626		0.0096	0.48051
2.54102	1.71599		0.3133	0.30185		0.06385	0.021458		0.38735	0.101067		1.74416	2.58375		0.01807	0.125		0.01765	0.00806
3.42923	3.03414		0.22125	0.3623		0.2086	0.018508		0.1878	0.074417		3.09806	2.6875		0.06627	0.02485		0.0125	0.04786
3.13028	2.77569		0.21555	0.32665		0.279	-0.02744		0.44135	0.162367		0.74276	2.6426		0.08117	0.0279		0.03685	0.10286
3.51043	3.35169		0.31315	0.33085		0.1841	0.137558		0.9788	0.186167		2.54621	2.20955		0.05702	0.0203		0.07805	0.35741
2.88673	3.08194		0.3643	0.30035		0.26165	0.043058		0.2197	0.207367		2.78311	2.25055		0.20902	0.1376		0.0514	0.12191
3.20153	2.93084		0.23035	0.45765		0.2215	0.132808		0.62615	0.329617		2.45906	1.6587		0.02332	0.0568		0.128	0.10681
3.42088	2.11239		0.23375	0.4773		0.43555	0.076858		0.6548	0.666417		1.54546	3.4456		0.01987	0.02835		0.0946	0.06366
2.99547	3.21484		0.23605	0.4156		0.4161	0.018758		0.7721	0.168867		1.42671	3.141		0.02597	0.01755		0.0812	0.02461
2.93328	2.75699		0.17335	0.58275		0.03585	0.358458		0.6018	0.396117		2.04671	3.21555		0.01572	0.0188		0.09085	0.08226
2.78138	3.30229		0.30075	0.189		0.2434	0.122108		0.42165	0.322767		2.53556	2.27065		0.12172	0.6264		0.08135	0.03286
3.31343	3.01079		0.25555	0.3624		0.3865	0.064308		0.6321	0.157867		2.50531	2.3641		0.06207	0.02345		0.0467	0.13376
3.33263	3.29574		0.15435	0.48585		0.24195	0.021358		0.6387	0.256167		0.83541	3.37905		0.03637	0.0582		0.00685	0.04141
3.23488	3.16234		0.21215	0.37215		0.64495	0.065908		0.20405	0.137517		2.53946	3.21465		0.04112	0.02295		0.1345	0.04036
2.23442	2.30584		0.22595	0.644		0.105	0.047308		0.5435	0.169367		2.45136	2.8308		0.03852	0.0543		0.0809	0.09366
3.16567	2.57589		0.0768	0.16345		0.3924	0.053758		0.7848	0.144067		1.57696	2.6037		0.00757	0.00875		0.1364	0.02241
3.23093	3.19529		0.17215	0.2508		0.71025	0.128558		1.3948	0.487967		2.29176	3.3696		0.02602	0.0464		0.03465	-0.01059
3.33482	2.85944		0.2804	0.23745		0.03445	0.060908		0.2366	0.125267		2.77411	3.05985		0.02997	0.007		0.09035	0.10856
2.93922	3.08669		0.1211	0.20705		0.03275	0.053108		0.3211	0.191067		1.39446	3.1343		0.04262	0.07195		0.1104	0.45621
3.09088	3.01284		0.1387	0.64705		0.07495	0.194758		0.3957	0.217767		1.67931	2.6241		0.01567	0.01505		0.05245	0.22101
3.05072	1.99304		0.19815	0.53365		0.0556	0.124658		0.5589	0.788417		1.19866	2.35365		0.02567	0.0336		0.0727	0.03251
2.73868	3.36119		0.08815	0.1533		0.29745	0.002908		0.5303	0.277417		1.19941	2.4176		0.03557	0.0542		0.01445	0.11291
2.45708	3.16759		0.2163	0.1888		0.33205	0.183058		0.39365	0.406867		1.53021	2.42		0.02947	0.03215		0.2766	0.02306
3.46062	2.96619		0.0921	0.38025		0.29435	0.092608		0.38975	0.094017		1.11596	1.26215		0.01527	0.03085		0.1644	0.06731
2.65263	3.24059		0.14915	0.42395		0.11795	0.006908		0.54385	0.118967		1.62841	2.3108		0.01662	0.04605		0.1657	0.03026
2.63453	2.73479		0.10205	0.4145		0.06045	0.106058		0.321	0.146367		0.86611	1.83885		0.02022	0.01805		0.0966	0.21476
2.71617	1.93839		0.14675	0.2744		0.03435	0.066408		0.61555	0.190467		1.83131	2.3425		0.02662	0.0152		0.08855	0.01931
3.39222			0.0764			0.28995			0.23455			1.81581			0.00587			0.01175
2.12672			0.2355			0.0561			0.25255			1.36121			0.14267			0.1997
3.22447			0.2066			0.1027			0.31575			1.67146			0.02047			0.00785
3.13342			0.1122			0.32325			0.51025			1.00861			0.01987			0.1346
3.12557			0.25975			0.1819			0.09535			1.86051			0.03567			0.0473
3.07348			0.2118			0.05465			0.12235			2.62061			0.38737			0.08905
3.20487			0.1787			0.05285			0.3969			1.64751			0.03037			0.00405
2.92022			0.1877			0.8509			0.6238			2.61906			0.02732			0.1117
2.41242			0.2477			0.38575			0.3025			2.08121			0.04472			0.11515
3.31212			0.2024			0.30915			0.6261			1.35706			0.03067			-0.0059
3.25352			0.26825			0.30525			0.9348			2.43406			0.05777			0.09885
2.80667			0.2847			0.29185			1.0474			1.05656			0.02982			0.0694
3.14283			0.20735			0.0902			0.6025			1.39516			0.35217			0.07035
3.15322			0.27585			0.1838			0.7593			0.90766			0.07732			0.1008
